# Supplementary material for: Emergence of Omicron FN.1 a descendent of BQ.1.1 in Botswana
Source: Virus Evol. 2024 Nov 22;10(1):veae095. doi: 10.1093/ve/veae095 (PMC11666700; doi:10.1093/ve/veae095)
Supplement: veae095_Supp [file veae095_supp.zip]

Archive with 1 entries (1 files):
- New folder/Supplementary_material-20240626-finalcheck-0827.docx
